# Supplementary material for: Exploring the Structural Diversity and Biotechnological Potential of the Rhodophyte Phycolectome
Source: Mar Drugs. 2024 Dec 26;23(1):8. doi: 10.3390/md23010008 (PMC11766507; doi:10.3390/md23010008)
Supplement: Supplementary file 1 [file marinedrugs-23-00008-s001.zip]

Archive with 1 entries (1 files):
- marinedrugs-3356261-supplementary.xlsx
