# Supplementary material for: Exploring the Structural Diversity and Biotechnological Potential of the Rhodophyte Phycolectome
Source: Mar Drugs. 2024 Dec 26;23(1):8. doi: 10.3390/md23010008 (PMC11766507; doi:10.3390/md23010008)
Supplement: Supplementary file 1 [file marinedrugs-23-00008-s001.zip › marinedrugs-3356261-supplementary.xlsx]

## Sheet: Table S1
Assembly Accession	Organism Name	Class	Family	Unique lectin hits	PF00059 (Lectin_C)	PF00139 (Lectin_legB)	PF03388 (Lectin_leg-like)	PF01419 (Jacalin)	PF11721 / PF12819 (Malectin + Malectin-like)	PF00652 (Ricin_B_lectin)	PF09458 (H_lectin)
GCA_009829735.1	Neopyropia yezoensis	Bangiophyceae	Bangiaceae	31	5		2		24
GCA_002049455.2	Porphyra umbilicalis	Bangiophyceae	Bangiaceae	19	3		2		14
GCA_013995675.1	Cyanidiococcus yangmingshanensis	Bangiophyceae	Cyanidiaceae	1						1
GCA_026122185.1	Cyanidiococcus yangmingshanensis	Bangiophyceae	Cyanidiaceae	1						1
GCA_000091205.1	Cyanidioschyzon merolae strain 10D	Bangiophyceae	Cyanidiaceae	1						1
GCA_026184775.1	Cyanidium caldarium	Bangiophyceae	Cyanidiaceae	1						1
GCA_025991245.1	Galdieria partita	Bangiophyceae	Galdieriaceae	1			1
GCA_000341285.1	Galdieria sulphuraria	Bangiophyceae	Galdieriaceae	1			1
GCA_024341865.1	Galdieria sulphuraria	Bangiophyceae	Galdieriaceae	1			1
GCA_026122205.1	Galdieria yellowstonensis	Bangiophyceae	Galdieriaceae	1			1
GCA_008690995.1	Porphyridium purpureum	Bangiophyceae	Porphyridiaceae	5			2		2	1
GCA_000350225.2	Chondrus crispus	Florideophyceae	Gigartinaceae	9		1	1		6	1
GCA_022539475.1	Gracilaria domingensis	Florideophyceae	Gracilariaceae	19	1	1		5	10	1	1
GCA_003194525.1	Gracilariopsis chorda	Florideophyceae	Gracilariaceae	21	3	1	1	2	13	1
GCA_029953675.1	Rhodosorus marinus	Stylonematophyceae	Stylonemataceae	1			1

## Sheet: Table S2
genome accession number	gene accession number	HMM hit
GCA_000091205	BAM81019.1	Ricin_B_lectin
GCA_000341285	EME31438.1	Lectin_leg-like
GCA_000350225	CDF36165.1	Lectin_legB
GCA_000350225	CDF38417.1	Lectin_leg-like
GCA_000350225	CDF32774.1	Malectin
GCA_000350225	CDF34643.1	Malectin
GCA_000350225	CDF35139.1	Malectin
GCA_000350225	CDF35835.1	Malectin
GCA_000350225	CDF38786.1	Malectin
GCA_000350225	CDF40280.1	Malectin
GCA_000350225	CDF40823.1	Ricin_B_lectin
GCA_002049455	OSX70680.1	Lectin_C
GCA_002049455	OSX80033.1	Lectin_C
GCA_002049455	OSX81057.1	Lectin_C
GCA_002049455	OSX69288.1	Lectin_leg-like
GCA_002049455	OSX69364.1	Lectin_leg-like
GCA_002049455	OSX69651.1	Malectin
GCA_002049455	OSX70004.1	Malectin
GCA_002049455	OSX71679.1	Malectin
GCA_002049455	OSX71680.1	Malectin
GCA_002049455	OSX72424.1	Malectin
GCA_002049455	OSX73936.1	Malectin
GCA_002049455	OSX73938.1	Malectin
GCA_002049455	OSX74203.1	Malectin
GCA_002049455	OSX74541.1	Malectin
GCA_002049455	OSX75038.1	Malectin
GCA_002049455	OSX76792.1	Malectin
GCA_002049455	OSX78813.1	Malectin
GCA_002049455	OSX78814.1	Malectin
GCA_002049455	OSX79331.1	Malectin
GCA_003194525	PXF46684.1	Jacalin
GCA_003194525	PXF48686.1	Jacalin
GCA_003194525	PXF44032.1	Lectin_C
GCA_003194525	PXF44034.1	Lectin_C
GCA_003194525	PXF47469.1	Lectin_C
GCA_003194525	PXF41869.1	Lectin_legB
GCA_003194525	PXF44184.1	Lectin_leg-like
GCA_003194525	PXF40247.1	Malectin
GCA_003194525	PXF41700.1	Malectin
GCA_003194525	PXF41851.1	Malectin
GCA_003194525	PXF42477.1	Malectin
GCA_003194525	PXF43054.1	Malectin
GCA_003194525	PXF45705.1	Malectin
GCA_003194525	PXF46401.1	Malectin
GCA_003194525	PXF46753.1	Malectin
GCA_003194525	PXF47087.1	Malectin
GCA_003194525	PXF47727.1	Malectin
GCA_003194525	PXF47896.1	Malectin
GCA_003194525	PXF48707.1	Malectin
GCA_003194525	PXF48845.1	Malectin
GCA_003194525	PXF39433.1	Ricin_B_lectin
GCA_008690995	KAA8496761.1	Lectin_leg-like
GCA_008690995	KAA8499537.1	Lectin_leg-like
GCA_008690995	KAA8490724.1	Malectin
GCA_008690995	KAA8496000.1	Malectin
GCA_008690995	KAA8497914.1	Ricin_B_lectin
GCA_009829735	KAK1858620.1	Lectin_C
GCA_009829735	KAK1861238.1	Lectin_C
GCA_009829735	KAK1865486.1	Lectin_C
GCA_009829735	KAK1865487.1	Lectin_C
GCA_009829735	KAK1869325.1	Lectin_C
GCA_009829735	KAK1865483.1	Lectin_leg-like
GCA_009829735	KAK1866807.1	Lectin_leg-like
GCA_009829735	KAK1857416.1	Malectin
GCA_009829735	KAK1857418.1	Malectin
GCA_009829735	KAK1858567.1	Malectin
GCA_009829735	KAK1859912.1	Malectin
GCA_009829735	KAK1859913.1	Malectin
GCA_009829735	KAK1859915.1	Malectin
GCA_009829735	KAK1859921.1	Malectin
GCA_009829735	KAK1860273.1	Malectin
GCA_009829735	KAK1861773.1	Malectin
GCA_009829735	KAK1861842.1	Malectin
GCA_009829735	KAK1863109.1	Malectin
GCA_009829735	KAK1863414.1	Malectin
GCA_009829735	KAK1863470.1	Malectin
GCA_009829735	KAK1863573.1	Malectin
GCA_009829735	KAK1863869.1	Malectin
GCA_009829735	KAK1864117.1	Malectin
GCA_009829735	KAK1864335.1	Malectin
GCA_009829735	KAK1864336.1	Malectin
GCA_009829735	KAK1864540.1	Malectin
GCA_009829735	KAK1865225.1	Malectin
GCA_009829735	KAK1867613.1	Malectin
GCA_009829735	KAK1867641.1	Malectin
GCA_009829735	KAK1870226.1	Malectin
GCA_009829735	KAK1870240.1	Malectin
GCA_013995675	KAF6003012.1	Ricin_B_lectin
GCA_022539475	KAI0563490.1	H_lectin
GCA_022539475	KAI0556714.1	Jacalin
GCA_022539475	KAI0556914.1	Jacalin
GCA_022539475	KAI0556915.1	Jacalin
GCA_022539475	KAI0561827.1	Jacalin
GCA_022539475	KAI0561855.1	Jacalin
GCA_022539475	KAI0558401.1	Lectin_C
GCA_022539475	KAI0559048.1	Lectin_legB
GCA_022539475	KAI0559008.1	Malectin
GCA_022539475	KAI0559589.1	Malectin
GCA_022539475	KAI0559891.1	Malectin
GCA_022539475	KAI0561034.1	Malectin
GCA_022539475	KAI0562200.1	Malectin
GCA_022539475	KAI0564913.1	Malectin
GCA_022539475	KAI0565904.1	Malectin
GCA_022539475	KAI0565937.1	Malectin
GCA_022539475	KAI0565994.1	Malectin
GCA_022539475	KAI0567575.1	Malectin
GCA_022539475	KAI0559168.1	Ricin_B_lectin
GCA_024341865	GJD06594.1	Lectin_leg-like
GCA_025991245	GJQ10262.1	Lectin_leg-like
GCA_026122185	KAK4531762.1	Ricin_B_lectin
GCA_026122205	KAK4524068.1	Lectin_leg-like
GCA_026184775	KAK4536147.1	Ricin_B_lectin
GCA_029953675	KAJ8907912.1	Lectin_leg-like

## Sheet: Table S3
HMM	Short name	Full name	Description
PF00059	Lectin_C	Lectin C-type domain	This family includes both long and short form C-type.
PF00139	Lectin_legB	Legume lectin domain	Leguminous lectins form one of the largest lectin families and resemble each other in their physicochemical properties, though they differ in their carbohydrate specificities. They bind either glucose/mannose or galactose.
PF00652	Ricin_B_lectin (tandem-repeat domain)	Ricin-type beta-trefoil lectin domain	Ricin is a legume lectin from the seeds of the castor bean plant, Ricinus communis. This domain, known as the ricin B lectin domain, can be present in one or more copies and has been shown in some instance to bind simple sugars, such as galactose or lactose.
PF01419	Jacalin	Jacalin-like lectin domain	Proteins containing this domain are lectins. It is found in 1 to 6 copies in these proteins. The domain is also found in the animal prostatic spermine-binding protein (Swiss:P15501).
PF03388	Lectin_leg-like	Legume-like lectin family	This family includes the VIP36 Swiss:P49256 and ERGIC-53 Swiss:P49257 lectins. These two proteins were the first recognised members of a family of animal lectins similar (19-24%) to the leguminous plant lectins.
PF09458	H_lectin	H-type lectin domain	The H-type lectin domain is a unit of six beta chains, combined into a homo-hexamer. It is involved in self/non-self recognition of cells, through binding with carbohydrates.
PF11721	Malectin	Malectin domain	Malectin is a membrane-anchored protein of the endoplasmic reticulum that recognises and binds Glc2-N-glycan. Carbohydrate-binding is mediated by the four aromatic residues, Y67, Y89, Y116, and F117 and the aspartate at D186. Studies has shown binding of the protein to maltose and related oligosaccharides.
PF12819	Malectin_like	Malectin-like domain	Malectin is a membrane-anchored protein of the endoplasmic reticulum that recognises and binds Glc2-N-glycan. The domain is found on a number of plant receptor kinases and is distantly related to malectin domains.
PF00187	Chitin_bind_1	Chitin lectin family	A number of plant and fungal proteins that bind N-acetylglucosamine (e.g. solanaceous lectins of tomato and potato, plant endochitinases, the wound-induced proteins: hevein, win1 and win2, and the Kluyveromyces lactis killer toxin alpha subunit) contain this domain
PF00337	Gal-bind_lectin	Galactoside-binding lectin	This family contains galactoside binding lectins. The family also includes enzymes such as human eosinophil lysophospholipase (Swiss:Q05315, EC:3.1.1.5).
PF00354	Pentaxin		Pentaxins are also known as pentraxins.
PF01453	B_lectin	D-mannose binding lectin	These proteins include mannose-specific lectins from plants as well as bacteriocins from bacteria.
PF02140	Gal_Lectin	Galactose binding lectin domain	The sea urchin egg lectin (SUEL) forms a new class of lectins. Although SUEL was first isolated as a D-galactoside binding lectin, it was latter shown that it bind to L-rhamnose preferentially.
PF07472	PA-IIL	Fucose-binding lectin II (PA-IIL)	In Pseudomonas aeruginosa the fucose-binding lectin II (PA-IIL) contributes to the pathogenic virulence of the bacterium. PA-IIL functions as a tetramer when binding fucose.
PF09222	Fim-adh_lectin	Fimbrial adhesin F17-AG, lectin domain	Members of this family are carbohydrate-specific lectin domains found in bacterial fimbrial adhesins.
PF09264	Sial-lect-inser	Vibrio cholerae sialidase, lectin insertion	Members of this family are predominantly found in Vibrio cholerae sialidase. They bind to lectins with high affinity helping to target the protein to sialic acid-rich environments, thereby enhancing the catalytic efficiency of the enzyme.
PF11476	TgMIC1	Toxoplasma gondii micronemal protein 1 TgMIC1	TgMIC1 is released as part of a complex by Toxoplasma gondii prior to invasion. This is the C terminal domain of TgMIC1 which has a Galectin-like fold which interacts with and stabilises TgMIC6.
PF13868	TPH	Trichohyalin-plectin-homology domain	This family is a mixtrue of two different families of eukaryotic proteins. Trichoplein or mitostatin, was first defined as a meiosis-specific nuclear structural protein. It has since been linked with mitochondrial movement. The family is in the trichohyalin-plectin-homology domain.
PF14200	RicinB_lectin_2 (single domain)	Ricin-type beta-trefoil lectin domain-like	Ricin is a legume lectin from the seeds of the castor bean plant, Ricinus communis. This domain, known as the ricin B lectin domain, can be present in one or more copies and has been shown in some instance to bind simple sugars, such as galactose or lactose.
PF14299	Phloem protein 2 (PP2); concanavalin	Phloem lectins; Nictaba lectin family	Phloem protein 2 (PP2) is one of the most abundant and enigmatic proteins in the phloem sap. PP2 is translocated in the assimilate stream where its lectin activity or RNA-binding properties can exert effects over long distances
PF14517	Tachylectin	Tachylectin	This family of lectins binds N-acetylglucosamine and N-acetylgalactosamine and may be involved in innate immunity.
PF16458	Beta-prism_lec	Beta-prism lectin	This beta-prism fold lectin is the C-terminal domain of the Vibrio cholerae cytolytic pore-forming toxin hemolysin [1-2]. It binds to N-glycans with a heptasaccharide GlcNAc4Man3 core (NGA2).
PF17882	SBD	OAA-family lectin sugar binding domain	This domain is found in agglutinin family of lectins. Oscillatoria agardhii agglutinin (OAA)- family lectins comprise either one or two homologous domains, with a single domain possessing two glycan binding sites. OAA is one of the lectins with anti-HIV activity.
PF18560	Lectin_like	Lectin like domain	This is a lectin like domain found in Cwp84, a surface-located cysteine protease. Structural comparison indicates that this domain is similar to carbohydrate-binding domains.
PF21595	CCL2-like	CCL2 lectin-like	This protein family includes CCL2 lectin from Coprinopsis cinerea and similar sequences from fungi and some bacterial species. CCL2 is a fruiting body lectin that binds to Fuc-alpha-1,3-modified core N-glycans, which are characteristic for invertebrates but absent from fungi.
PF21708	Glyco_hydro_59_C	Galactocerebrosidase, C-terminal lectin domain	This domain is found at the C-terminal end of Galactocerebrosidase from Mus musculus (GALCERase) and similar proteins predominantly found in animals and bacteria. This protein is organised into three domains, all of them contributing residues to the substrate- binding pocket. This entry represents the lectin domain.

## Sheet: Table S4
Assembly Accession	Assembly Name	Organism Name	Organism Tax ID	Class	Order	Family	Annotation Name	Assembly Stats Total Sequence Length	Assembly Level	Assembly Stats Contig N50	Assembly Submitter
GCA_000350225.2	ASM35022v2	Chondrus crispus	2769	Florideophyceae	Gigartinales	Gigartinaceae	Annotation submitted by Genoscope - Centre National de Sequencage	104800334	Scaffold	77654	Genoscope - Centre National de Sequencage
GCA_026184775.1	ASM2618477v1	Cyanidium caldarium	2771	Bangiophyceae	Cyanidiales	Cyanidiaceae	Annotation submitted by Sungkyunkwan University	8787356	Contig	488039	Sungkyunkwan University
GCA_002049455.2	P_umbilicalis_v1	Porphyra umbilicalis	2786	Bangiophyceae	Bangiales	Bangiaceae	Annotation submitted by DOE Joint Genome Institute	87698808	Scaffold	171716	DOE Joint Genome Institute
GCA_009829735.1	ASM982973v1	Neopyropia yezoensis	2788	Bangiophyceae	Bangiales	Bangiaceae	Annotation submitted by Ocean University	107590730	Chromosome	202496	Ocean University
GCA_008690995.1	P_purpureum_CCMP1328_Hybrid_assembly	Porphyridium purpureum	35688	Bangiophyceae	Porphyridiales	Porphyridiaceae	Annotation submitted by Sungkyunkwan university	22192338	Contig	1853716	Sungkyunkwan university
GCA_025991245.1	GpartN1_1.0	Galdieria partita	83374	Bangiophyceae	Galdieriales	Galdieriaceae	Annotation submitted by Department of Gene Function and Phenomics, National Institute of Genetics	17779841	Contig	225451	Department of Gene Function and Phenomics, National Institute of Genetics
GCA_029953675.1	rmar_v1	Rhodosorus marinus	101924	Stylonematophyceae	Stylonematales	Stylonemataceae	Annotation submitted by Sungkyunkwan University	31189410	Contig	3187197	Sungkyunkwan University
GCA_000341285.1	ASM34128v1	Galdieria sulphuraria	130081	Bangiophyceae	Galdieriales	Galdieriaceae	Annotation submitted by Galdieria sulphuraria Genome Project	13712004	Scaffold	116786	Galdieria sulphuraria Genome Project
GCA_024341865.1	Gasu_v2	Galdieria sulphuraria	130081	Bangiophyceae	Galdieriales	Galdieriaceae	Annotation submitted by Applied Chemistry and Life Science, Toyohashi University of Technology	13914336	Contig	169495	Applied Chemistry and Life Science, Toyohashi University of Technology
GCA_022539475.1	USP_GDom_1.0	Gracilaria domingensis	172961	Florideophyceae	Gracilariales	Gracilariaceae	Annotation submitted by USP	77739776	Scaffold	132761	USP
GCA_000091205.1	ASM9120v1	Cyanidioschyzon merolae strain 10D	280699	Bangiophyceae	Cyanidiales	Cyanidiaceae	Annotation submitted by National Institute of Genetics, Japan	16546747	Complete Genome	859119	National Institute of Genetics, Japan
GCA_003194525.1	GraCho1.0	Gracilariopsis chorda	448386	Florideophyceae	Gracilariales	Gracilariaceae	Annotation submitted by Sungkyunkwan University	92180038	Contig	220274	Sungkyunkwan University
GCA_013995675.1	ASM1399567v1	Cyanidiococcus yangmingshanensis	2690220	Bangiophyceae	Cyanidiales	Cyanidiaceae	Annotation submitted by National Sun Yat-sen Univeristy	12072675	Contig	653084	National Sun Yat-sen Univeristy
GCA_026122185.1	ASM2612218v1	Cyanidiococcus yangmingshanensis	2690220	Bangiophyceae	Cyanidiales	Cyanidiaceae	Annotation submitted by Sungkyunkwan University	12020148	Contig	644466	Sungkyunkwan University
GCA_026122205.1	ASM2612220v1	Galdieria yellowstonensis	3028027	Bangiophyceae	Galdieriales	Galdieriaceae	Annotation submitted by Sungkyunkwan University	14511588	Contig	191579	Sungkyunkwan University
GCA_000397085.1	Porphyridium purpureum	Porphyridium purpureum	35688	Bangiophyceae	Porphyridiales	Porphyridiaceae	OTHER ASSEMBY SELECTED	19451899	Contig	20534	Rutgers University
GCA_001704855.1	ASM170485v1	Galdieria sulphuraria	130081	Bangiophyceae	Galdieriales	Galdieriaceae	OTHER ASSEMBLIES SELECTED	12093695	Contig	134001	The University of York
GCA_002205965.3	ASM220596v3	Kappaphycus alvarezii	38544	Florideophyceae	Gigartinales	Solieriaceae	NO ANNOTATION	336052185	Contig	849038	Beijing Institute of Genomics
GCA_003346895.1	Glem_v01	Gracilariopsis lemaneiformis	2782	Florideophyceae	Gracilariales	Gracilariaceae	CONTAMINATED	88693116	Scaffold	29144	Shanghai Jiao Tong university
GCA_004798425.1	ASM479842v1	Digenea simplex	945030	Florideophyceae	Ceramiales	Rhodomelaceae	CONTAMINATED	299321041	Contig	57705	Scripps Institution of Oceanography
GCA_006232315.1	ASM623231v1	Cyanidioschyzon merolae	45157	Bangiophyceae	Cyanidiales	Cyanidiaceae	NO ANNOTATION	12115884	Contig	616115	Heinrich Heine Universitaet Duesseldorf
GCA_006232335.1	ASM623233v1	Galdieria sulphuraria	130081	Bangiophyceae	Galdieriales	Galdieriaceae	OTHER ASSEMBLIES SELECTED	14197739	Contig	170797	Heinrich Heine Universitaet Duesseldorf
GCA_006232345.1	ASM623234v1	Galdieria phlegrea	1389228	Bangiophyceae	Galdieriales	Galdieriaceae	NO ANNOTATION	14577017	Contig	201071	Heinrich Heine Universitaet Duesseldorf
GCA_006232365.1	ASM623236v1	Galdieria sulphuraria	130081	Bangiophyceae	Galdieriales	Galdieriaceae	OTHER ASSEMBLIES SELECTED	14073046	Contig	158217	Heinrich Heine Universitaet Duesseldorf
GCA_006232395.1	ASM623239v1	Galdieria sulphuraria	130081	Bangiophyceae	Galdieriales	Galdieriaceae	OTHER ASSEMBLIES SELECTED	13744627	Contig	165034	Heinrich Heine Universitaet Duesseldorf
GCA_006232405.1	ASM623240v1	Galdieria sulphuraria	130081	Bangiophyceae	Galdieriales	Galdieriaceae	OTHER ASSEMBLIES SELECTED	14663505	Contig	186619	Heinrich Heine Universitaet Duesseldorf
GCA_006232475.1	ASM623247v1	Galdieria sulphuraria	130081	Bangiophyceae	Galdieriales	Galdieriaceae	OTHER ASSEMBLIES SELECTED	14008042	Contig	188305	Heinrich Heine Universitaet Duesseldorf
GCA_006232505.1	ASM623250v1	Galdieria sulphuraria	130081	Bangiophyceae	Galdieriales	Galdieriaceae	OTHER ASSEMBLIES SELECTED	13833850	Contig	189411	Heinrich Heine Universitaet Duesseldorf
GCA_006232515.1	ASM623251v1	Galdieria sulphuraria	130081	Bangiophyceae	Galdieriales	Galdieriaceae	OTHER ASSEMBLIES SELECTED	14644345	Contig	172087	Heinrich Heine Universitaet Duesseldorf
GCA_006232545.1	ASM623254v1	Galdieria sulphuraria	130081	Bangiophyceae	Galdieriales	Galdieriaceae	OTHER ASSEMBLIES SELECTED	15270598	Contig	182300	Heinrich Heine Universitaet Duesseldorf
GCA_008729055.1	OUC_PyHait	Neoporphyra haitanensis	1262161	Bangiophyceae	Bangiales	Bangiaceae	OTHER ASSEMBLY ASM2165111v1 SELECTED	53254617	Scaffold	1068871	Ocean university of China
GCA_010725195.1	CMEGT assembly	Cyanidioschyzon merolae	45157	Bangiophyceae	Cyanidiales	Cyanidiaceae	OTHER ASSEMBY ASM623231v1 SELECTED	16233476	Contig	17500	Life Sciences, Graduate School of Arts and Sciences, University of Tokyo
GCA_011170005.1	CME10DT assembly	Cyanidioschyzon merolae	45157	Bangiophyceae	Cyanidiales	Cyanidiaceae	OTHER ASSEMBY ASM623231v1 SELECTED	16248422	Contig	17785	Life Sciences, Graduate School of Arts and Sciences, University of Tokyo
GCA_018397955.1	ASM1839795v1	Asparagopsis taxiformis	260499	Florideophyceae	Bonnemaisoniales	Bonnemaisoniaceae	NO ANNOTATION	46695008	Scaffold	10700	University of Utah
GCA_018397975.1	spades	Asparagopsis taxiformis	260499	Florideophyceae	Bonnemaisoniales	Bonnemaisoniaceae	OTHER ASSEMBY SELECTED	75200346	Scaffold	7579	University of Utah
GCA_019155205.2	ASM1915520v2	Gracilaria vermiculophylla	2608709	Florideophyceae	Gracilariales	Gracilariaceae	NO ANNOTATION	46958778	Scaffold	29734	College of Charleston
GCA_019693475.1	ASM1969347v1	Galdieria sulphuraria	130081	Bangiophyceae	Galdieriales	Galdieriaceae	OTHER ASSEMBLIES SELECTED	14584420	Scaffold	3832	New York University AbuDhabi, UAE
GCA_019693505.1	ASM1969350v1	Cyanidium caldarium	2771	Bangiophyceae	Cyanidiales	Cyanidiaceae	NO ANNOTATION	11413374	Scaffold	13324	New York University AbuDhabi, UAE
GCA_019702435.1	ASM1970243v1	Porphyridium purpureum	35688	Bangiophyceae	Porphyridiales	Porphyridiaceae	OTHER ASSEMBY SELECTED	19672903	Scaffold	11707	New York University AbuDhabi, UAE
GCA_021651115.1	ASM2165111v1	Neoporphyra haitanensis	1262161	Bangiophyceae	Bangiales	Bangiaceae	NO ANNOTATION	49666066	Chromosome	650156	Ningbo University
GCA_021653855.1	SIO_Carma_v2.2	Chondria armata	860625	Florideophyceae	Ceramiales	Rhodomelaceae	CONTAMINATED	507583893	Scaffold	514398	University of California, San Diego
GCA_029407785.1	PU_POon_v1	Porolithon onkodes	231751	Florideophyceae	Corallinales	Porolithaceae	CONTAMINATED	226237909	Scaffold	3422	Pondicherry University
GCA_030374735.1	ASM3037473v1	Gracilaria caudata	2572395	Florideophyceae	Gracilariales	Gracilariaceae	NO ANNOTATION	31620440	Scaffold	20584	Rhodoexplorer
GCA_030374765.1	ASM3037476v1	Agarophyton chilense	2510777	Florideophyceae	Gracilariales	Gracilariaceae	NO ANNOTATION	79767677	Contig	1639961	Rhodoexplorer
GCA_030374805.1	ASM3037480v1	Gracilaria gracilis	2777	Florideophyceae	Gracilariales	Gracilariaceae	NO ANNOTATION	75830223	Contig	576491	Rhodoexplorer
GCA_030407315.1	AtaSC	Asparagopsis taxiformis	260499	Florideophyceae	Bonnemaisoniales	Bonnemaisoniaceae	NO ANNOTATION	142369820	Contig	55006	University of the sunshine coast
GCA_032270325.1	ASM3227032v1	Rhodymenia pacifica	41701	Florideophyceae	Rhodymeniales	Rhodymeniaceae	Very low N50; high number of scaffolds	67827468	Scaffold	440	Iridian Genomes
GCA_032270525.1	ASM3227052v1	Callophyllis flabellulata	217481	Florideophyceae	Rhodymeniophycidae	Kallymeniaceae	Very low N50; high number of scaffolds	88600207	Scaffold	837	Iridian Genomes
GCA_032270645.1	ASM3227064v1	Opuntiella californica	38362	Florideophyceae	Gigartinales	Opuntiella	Very low N50; high number of scaffolds	28870885	Scaffold	290	Iridian Genomes
GCA_032274145.1	ASM3227414v1	Microcladia borealis	326257	Florideophyceae	Rhodymeniophycidae	Ceramiaceae	Very low N50; high number of scaffolds	832443459	Scaffold	1684	Iridian Genomes
GCA_032355485.1	ASM3235548v1	Bonnemaisonia californica	2991670	Florideophyceae	Rhodymeniophycidae	Bonnemaisoniaceae	Very low N50; high number of scaffolds	247554455	Scaffold	540	Iridian Genomes
GCA_032355985.1	ASM3235598v1	Sarcodiotheca gaudichaudii	31447	Florideophyceae	Gigartinales	Solieriaceae	Very low N50; high number of scaffolds	124335700	Scaffold	334	Iridian Genomes
GCA_032356145.1	ASM3235614v1	Mastocarpus papillatus	31436	Florideophyceae	Gigartinales	Phyllophoraceae	Very low N50; high number of scaffolds	31352538	Scaffold	884	Iridian Genomes
GCA_032356245.1	ASM3235624v1	Endocladia muricata	31421	Florideophyceae	Rhodymeniophycidae	Endocladiaceae	Very low N50; high number of scaffolds	203941595	Scaffold	2298	Iridian Genomes
GCA_032356425.1	ASM3235642v1	Cumathamnion decipiens	131060	Florideophyceae	Rhodymeniophycidae	Delesseriaceae	Very low N50; high number of scaffolds	110458671	Scaffold	703	Iridian Genomes
GCA_032358215.1	ASM3235821v1	Chondracanthus exasperatus	95348	Florideophyceae	Gigartinales	Gigartinaceae	Very low N50; high number of scaffolds	32689163	Scaffold	264	Iridian Genomes
GCA_032358235.1	ASM3235823v1	Odonthalia washingtoniensis	282367	Florideophyceae	Rhodymeniophycidae	Rhodomelaceae	Very low N50; high number of scaffolds	298484751	Scaffold	7827	Iridian Genomes
GCA_032358295.1	ASM3235829v1	Pterothamnion heteromorphum	2991671	Florideophyceae	Rhodymeniophycidae	Ceramiaceae	Very low N50; high number of scaffolds	281207062	Scaffold	1025	Iridian Genomes
GCA_032361265.1	ASM3236126v1	Devaleraea mollis	700711	Florideophyceae	Nemaliophycidae	Palmariaceae	Very low N50; high number of scaffolds	775180847	Scaffold	511	Iridian Genomes
GCA_040437705.1	ASM4043770v1	Amphiroa fragilissima	35168	Florideophyceae	Corallinales	Lithophyllaceae	NO ANNOTATION	146415817	Contig	74479	South China Sea Institute of Oceanology
GCA_040759835.1	ASM4075983v1	Lithothamnion corallioides	1277934	Florideophyceae	Corallinophycidae	Hapalidiaceae	NO ANNOTATION	144588067	Contig	19236	University of Exeter
GCA_040759855.1	ASM4075985v1	Phymatolithon calcareum	1277942	Florideophyceae	Hapalidiales	Hapalidiaceae	NO ANNOTATION	150448304	Contig	34894	University of Exeter
